# Supplementary material for: Efficacy of an Enterotoxigenic Escherichia coli (ETEC) Vaccine on the Incidence and Severity of Traveler’s Diarrhea (TD): Evaluation of Alternative Endpoints and a TD Severity Score
Source: Microorganisms. 2023 Sep 27;11(10):2414. doi: 10.3390/microorganisms11102414 (PMC10609384; doi:10.3390/microorganisms11102414)
Supplement: Supplementary file 1 [file microorganisms-11-02414-s001.zip]

Archive with 1 entries (1 files):
- microorganisms-2582206-supplementary.pdf
